# Supplementary material for: Modeling the Dynamic of Multiwave Diseases: The Model of Hand, Foot and Mouth Disease
Source: Viruses. 2024 Jul 29;16(8):1217. doi: 10.3390/v16081217 (PMC11359891; doi:10.3390/v16081217)
Supplement: Supplementary file 1 [file viruses-16-01217-s001.zip]

Archive with 3 entries (3 files):
- viruses-3111778_suppl_proofed_final.pdf
- viruses-3111778_Supplementary Tables_proofed.xlsx
- viruses-3111778_Supplementary video.mp4
