# Supplementary material for: Modeling the Dynamic of Multiwave Diseases: The Model of Hand, Foot and Mouth Disease
Source: Viruses. 2024 Jul 29;16(8):1217. doi: 10.3390/v16081217 (PMC11359891; doi:10.3390/v16081217)
Supplement: Supplementary file 1 [file viruses-16-01217-s001.zip › viruses-3111778_Supplementary Tables_proofed.xlsx]

## Sheet: ngay 04 - 5
SỞ Y TẾ HẢI PHÒNG					CỘNG HÒA XÃ HỘI CHỦ NGHĨA VIỆT NAM
TRUNG TÂM Y TẾ DỰ PHÒNG					Độc lập - Tự do - Hạnh phúc
Số: /YTDP
					Hải Phòng, ngày 03 tháng 5 năm 2012
BÁO CÁO NGÀY TÌNH HÌNH BỆNH DỊCH TAY CHÂN MIỆNG
Ngày 02 tháng 5 năm 2012
TT	Địa phương	Ngày xuất hiện ca bệnh đầu tiên	Ngày xuất hiện ca bệnh mới nhất	Số quận huyện có ca bệnh/tổng số quận huyện	Số xã phường có ca bệnh/tổng số xã phường	Mắc mới nghi nhận trong ngày			Bổ sung			Cộng dồn		KQXN (+)
						Mắc	Chết	XN (+)	Mắc	Chết	XN (+)	Mắc	Chết	EV71	VRĐR
1	Ngô Quyền	23/05/11	2012-04-30	/	13/13	1	0	0	0	0	0	224	0	1
2	Hồng Bàng	15/08/11	2012-05-01	/	9/11	1	0	0	0	0	0	115	0	1
3	Lê Chân	30/05/11	2012-05-01	/	14/15	3	0	0	0	0	0	213	0	6
4	Kiến An	14/06/11	2012-05-01	/	2	1	0	0	0	0	0	215	0	3
5	An Lão	2011-12-07	2012-05-01	/	16/17	0	0	0	0	0	0	351	0	3
6	Đồ Sơn	30/06/11	2012-05-01	/	7/7	2	0	0	0	0	0	107	0	2	1
7	Kiến Thuỵ	26/05/11	2012-05-01	/	18/18	0	0	0	0	0	0	384	0	4
8	An Dương	25/05/11	2012-05-01	/	15/16	3	0	0	0	0	0	198	0	4
9	Vĩnh Bảo	2011-12-06	2012-04-27	/	29/30	4	0	0	0	0	0	429	0	1
10	Tiên Lãng	25/07/11	2012-05-01	/	18/23	2	0	0	0	0	0	255	0	4
11	Thuỷ Nguyên	2011-11-06	2012-05-01	/	28/37	4	0	0	0	0	0	590	0	4
12	Cát Hải	2011-05-06	2012-05-01	/	4/13	0	0	0	1	0	0	39	0		1
13	Bạch Long Vỹ	/	/	/	0/1	0	0	0	0	0	0	0	0
14	Hải An	21/06/11	2012-04-26	/	7/8	3	0	0	0	0	0	167	0
15	Dương Kinh	20/06/11	2012-04-26	/	6/6	2	0	0	0	0	0	134	0
16	Nơi Khác	30/06/11	2012-04-26	/	/	1	0	0	0	0	0	138	0	4
TỔNG				/	194/225	27	0	0	1	0	0	3559	0	37	2
Mô tả tóm tắt ca bệnh/chùm ca bệnh đầu tiên (địa điểm, thời gian, con người) (đối với báo ngày lần đầu tiên của ổ dịch/dịch):...............................................................................
I. CÁC HOẠT ĐỘNG ĐÃ TRIỂN KHAI: ……………………………………………………………………………………………………………………………………………………………………………………….
II. NHẬN XÉT, ĐỀ NGHỊ :........................................................................ ...............................................................................................................................................................
NGƯỜI BÁO CÁO									KT. GIÁM ĐỐC
									PHÓ GIÁM ĐỐC
Lê Thành Trung									Đỗ Mạnh Cường

## Sheet: ngay 05 - 5
SỞ Y TẾ HẢI PHÒNG					CỘNG HÒA XÃ HỘI CHỦ NGHĨA VIỆT NAM
TRUNG TÂM Y TẾ DỰ PHÒNG					Độc lập - Tự do - Hạnh phúc
Số: /YTDP
					Hải Phòng, ngày 03 tháng 5 năm 2012
BÁO CÁO NGÀY TÌNH HÌNH BỆNH DỊCH TAY CHÂN MIỆNG
Ngày 02 tháng 5 năm 2012
TT	Địa phương	Ngày xuất hiện ca bệnh đầu tiên	Ngày xuất hiện ca bệnh mới nhất	Số quận huyện có ca bệnh/tổng số quận huyện	Số xã phường có ca bệnh/tổng số xã phường	Mắc mới nghi nhận trong ngày			Bổ sung			Cộng dồn		KQXN (+)
						Mắc	Chết	XN (+)	Mắc	Chết	XN (+)	Mắc	Chết	EV71	VRĐR
1	Ngô Quyền	23/05/11	2012-04-30	/	13/13	3	0	0	0	0	0	227	0	1
2	Hồng Bàng	15/08/11	2012-05-01	/	9/11	1	0	0	0	0	0	116	0	1
3	Lê Chân	30/05/11	2012-05-01	/	14/15	2	0	0	0	0	0	215	0	6
4	Kiến An	14/06/11	2012-05-01	/	2	2	0	0	0	0	0	217	0	3
5	An Lão	2011-12-07	2012-05-01	/	16/17	3	0	0	0	0	0	354	0	3
6	Đồ Sơn	30/06/11	2012-05-01	/	7/7	1	0	0	0	0	0	108	0	2	1
7	Kiến Thuỵ	26/05/11	2012-05-01	/	18/18	2	0	0	0	0	0	386	0	4
8	An Dương	25/05/11	2012-05-01	/	15/16	6	0	0	0	0	0	204	0	4
9	Vĩnh Bảo	2011-12-06	2012-04-27	/	29/30	6	0	0	0	0	0	435	0	1
10	Tiên Lãng	25/07/11	2012-05-01	/	18/23	1	0	0	0	0	0	256	0	4
11	Thuỷ Nguyên	2011-11-06	2012-05-01	/	28/37	5	0	0	0	0	0	595	0	4
12	Cát Hải	2011-05-06	2012-05-01	/	4/13	0	0	0		0	0	39	0		1
13	Bạch Long Vỹ	/	/	/	0/1	0	0	0	0	0	0	0	0
14	Hải An	21/06/11	2012-04-26	/	7/8	1	0	0	0	0	0	168	0
15	Dương Kinh	20/06/11	2012-04-26	/	6/6	0	0	0	0	0	0	134	0
16	Nơi Khác	30/06/11	2012-04-26	/	/	0	0	0	0	0	0	138	0	4
TỔNG				/	194/225	33	0	0	0	0	0	3592	0	37	2
Mô tả tóm tắt ca bệnh/chùm ca bệnh đầu tiên (địa điểm, thời gian, con người) (đối với báo ngày lần đầu tiên của ổ dịch/dịch):...............................................................................
I. CÁC HOẠT ĐỘNG ĐÃ TRIỂN KHAI: ……………………………………………………………………………………………………………………………………………………………………………………….
II. NHẬN XÉT, ĐỀ NGHỊ :........................................................................ ...............................................................................................................................................................
NGƯỜI BÁO CÁO									KT. GIÁM ĐỐC
									PHÓ GIÁM ĐỐC
Lê Thành Trung									Đỗ Mạnh Cường

## Sheet: ngay 06 - 5 
SỞ Y TẾ HẢI PHÒNG					CỘNG HÒA XÃ HỘI CHỦ NGHĨA VIỆT NAM
TRUNG TÂM Y TẾ DỰ PHÒNG					Độc lập - Tự do - Hạnh phúc
Số: /YTDP
					Hải Phòng, ngày 07 tháng 5 năm 2012
BÁO CÁO NGÀY TÌNH HÌNH BỆNH DỊCH TAY CHÂN MIỆNG
Ngày 06 tháng 5 năm 2012
TT	Địa phương	Ngày xuất hiện ca bệnh đầu tiên	Ngày xuất hiện ca bệnh mới nhất	Số quận huyện có ca bệnh/tổng số quận huyện	Số xã phường có ca bệnh/tổng số xã phường	Mắc mới nghi nhận trong ngày			Bổ sung			Cộng dồn		KQXN (+)
						Mắc	Chết	XN (+)	Mắc	Chết	XN (+)	Mắc	Chết	EV71	VRĐR
1	Ngô Quyền	23/05/11	2012-05-06	/	13/13	3	0	0	0	0	0	230	0	1
2	Hồng Bàng	15/08/11	2012-05-06	/	9/11	2	0	0	0	0	0	118	0	1
3	Lê Chân	30/05/11	2012-05-06	/	14/15	2	0	0	0	0	0	217	0	6
4	Kiến An	14/06/11	2012-05-06	/	2	3	0	0	0	0	0	220	0	3
5	An Lão	2011-12-07	2012-05-06	/	16/17	6	0	0	4	0	0	364	0	3
6	Đồ Sơn	30/06/11	2012-05-05	/	7/7		0	0	0	0	0	108	0	2	1
7	Kiến Thuỵ	26/05/11	2012-05-06	/	18/18	1	0	0	3	0	0	390	0	4
8	An Dương	25/05/11	2012-05-06	/	15/16	5	0	0	-1	0	0	208	0	4
9	Vĩnh Bảo	2011-12-06	2012-05-05	/	29/30		0	0	-1	0	0	434	0	1
10	Tiên Lãng	25/07/11	2012-05-06	/	18/23	3	0	0	1		0	260	0	4
11	Thuỷ Nguyên	2011-11-06	2012-05-06	/	28/37	2	0	0	-2	0	0	595	0	4
12	Cát Hải	2011-05-06	2012-05-06	/	4/13	1	0	0		0	0	40	0		1
13	Bạch Long Vỹ	/	/	/	0/1		0	0	0	0	0	0	0
14	Hải An	21/06/11	2012-05-06	/	7/8	3	0	0	0	0	0	171	0
15	Dương Kinh	20/06/11	2012-05-04	/	6/6		0	0	0	0	0	134	0
16	Nơi Khác	30/06/11	2012-05-06	/	/	1	0	0	0	0	0	139	0	4
TỔNG				/	194/225	32	0	0	4	0	0	3628	0	37	2
Mô tả tóm tắt ca bệnh/chùm ca bệnh đầu tiên (địa điểm, thời gian, con người) (đối với báo ngày lần đầu tiên của ổ dịch/dịch):...............................................................................
I. CÁC HOẠT ĐỘNG ĐÃ TRIỂN KHAI: ……………………………………………………………………………………………………………………………………………………………………………………….
II. NHẬN XÉT, ĐỀ NGHỊ :........................................................................ ...............................................................................................................................................................
NGƯỜI BÁO CÁO									KT. GIÁM ĐỐC
									PHÓ GIÁM ĐỐC
Lê Thành Trung									Đỗ Mạnh Cường

## Sheet: ngay 07 - 5
SỞ Y TẾ HẢI PHÒNG					CỘNG HÒA XÃ HỘI CHỦ NGHĨA VIỆT NAM
TRUNG TÂM Y TẾ DỰ PHÒNG					Độc lập - Tự do - Hạnh phúc
Số: /YTDP
					Hải Phòng, ngày 08 tháng 5 năm 2012
BÁO CÁO NGÀY TÌNH HÌNH BỆNH DỊCH TAY CHÂN MIỆNG
Ngày 07 tháng 5 năm 2012
TT	Địa phương	Ngày xuất hiện ca bệnh đầu tiên	Ngày xuất hiện ca bệnh mới nhất	Số quận huyện có ca bệnh/tổng số quận huyện	Số xã phường có ca bệnh/tổng số xã phường	Mắc mới nghi nhận trong ngày			Bổ sung			Cộng dồn		KQXN (+)
						Mắc	Chết	XN (+)	Mắc	Chết	XN (+)	Mắc	Chết	EV71	VRĐR
1	Ngô Quyền	23/05/11	2012-05-07	/	13/13	5	0	0	6	0	0	241	0	1		252
2	Hồng Bàng	15/08/11	2012-05-07	/	9/11	2	0	0	0	0	0	120	0	1		122
3	Lê Chân	30/05/11	2012-05-07	/	14/15	2	0	0	0	0	0	219	0	6		221
4	Kiến An	14/06/11	2012-05-07	/	2	4	0	0	0	0	0	224	0	3		228
5	An Lão	2011-12-07	2012-05-07	/	16/17	2	0	0	3	0	0	369	0	3		374
6	Đồ Sơn	30/06/11	2012-05-05	/	7/7	0	0	0	0	0	0	108	0	2	1	108
7	Kiến Thuỵ	26/05/11	2012-05-07	/	18/18	3	0	0	0	0	0	393	0	4		396
8	An Dương	25/05/11	2012-05-06	/	15/16	0	0	0	0	0	0	208	0	4		208
9	Vĩnh Bảo	2011-12-06	2012-05-07	/	29/30	2	0	0	0	0	0	436	0	1		438
10	Tiên Lãng	25/07/11	2012-05-07	/	18/23	1	0	0	2		0	263	0	4		266
11	Thuỷ Nguyên	2011-11-06	2012-05-07	/	28/37	2	0	0	0	0	0	597	0	4		599
12	Cát Hải	2011-05-06	2012-05-07	/	4/13	2	0	0	0	0	0	42	0		1	44
13	Bạch Long Vỹ	/	/	/	0/1		0	0	0	0	0	0	0			0
14	Hải An	21/06/11	2012-05-07	/	7/8	1	0	0	0	0	0	172	0			173
15	Dương Kinh	20/06/11	2012-05-04	/	6/6	0	0	0	0	0	0	134	0			134
16	Nơi Khác	30/06/11	2012-05-07	/	/	2	0	0	0	0	0	141	0	4		143
TỔNG				/	195/225	28	0	0	11	0	0	3667	0	37	2
Mô tả tóm tắt ca bệnh/chùm ca bệnh đầu tiên (địa điểm, thời gian, con người) (đối với báo ngày lần đầu tiên của ổ dịch/dịch):...............................................................................
I. CÁC HOẠT ĐỘNG ĐÃ TRIỂN KHAI: ……………………………………………………………………………………………………………………………………………………………………………………….
II. NHẬN XÉT, ĐỀ NGHỊ :........................................................................ ...............................................................................................................................................................
Note: Ca bệnh của Huyện Bạch Long Vỹ sau khi điều tra bệnh nhân trú tại Tân Viên An Lão nên ghi nhận là ca tại An Lão.
NGƯỜI BÁO CÁO									KT. GIÁM ĐỐC
									PHÓ GIÁM ĐỐC
Lê Thành Trung									Đỗ Mạnh Cường

## Sheet: ngay 08 - 5
SỞ Y TẾ HẢI PHÒNG					CỘNG HÒA XÃ HỘI CHỦ NGHĨA VIỆT NAM
TRUNG TÂM Y TẾ DỰ PHÒNG					Độc lập - Tự do - Hạnh phúc
Số: /YTDP
					Hải Phòng, ngày 09 tháng 5 năm 2012
BÁO CÁO NGÀY TÌNH HÌNH BỆNH DỊCH TAY CHÂN MIỆNG
Ngày 08 tháng 5 năm 2012
TT	Địa phương	Ngày xuất hiện ca bệnh đầu tiên	Ngày xuất hiện ca bệnh mới nhất	Số quận huyện có ca bệnh/tổng số quận huyện	Số xã phường có ca bệnh/tổng số xã phường	Mắc mới nghi nhận trong ngày			Bổ sung			Cộng dồn		KQXN (+)
						Mắc	Chết	XN (+)	Mắc	Chết	XN (+)	Mắc	Chết	EV71	VRĐR
1	Ngô Quyền	23/05/11	2012-05-08	/	13/13	3	0	0	0	0	0	244	0	1
2	Hồng Bàng	15/08/11	2012-05-08	/	9/11	1	0	0	0	0	0	121	0	1
3	Lê Chân	30/05/11	2012-05-08	/	14/15	2	0	0	0	0	0	221	0	6
4	Kiến An	14/06/11	2012-05-08	/	2	3	0	0	0	0	0	227	0	3
5	An Lão	2011-12-07	2012-05-08	/	16/17	3	0	0	0	0	0	372	0	3
6	Đồ Sơn	30/06/11	2012-05-05	/	7/7	0	0	0	0	0	0	108	0	2	1
7	Kiến Thuỵ	26/05/11	2012-05-08	/	18/18	3	0	0	0	0	0	396	0	4
8	An Dương	25/05/11	2012-05-08	/	15/16	2	0	0	0	0	0	210	0	4
9	Vĩnh Bảo	2011-12-06	2012-05-08	/	29/30	3	0	0	0	0	0	439	0	1
10	Tiên Lãng	25/07/11	2012-05-08	/	18/23	2	0	0	2		0	267	0	4
11	Thuỷ Nguyên	2011-11-06	2012-05-08	/	28/37	4	0	0	1	0	0	602	0	4
12	Cát Hải	2011-05-06	2012-05-07	/	4/13	0	0	0	0	0	0	42	0		1
13	Bạch Long Vỹ	/	/	/	0/1	0	0	0	0	0	0	0	0
14	Hải An	21/06/11	2012-05-08	/	7/8	2	0	0	0	0	0	174	0
15	Dương Kinh	20/06/11	2012-05-04	/	6/6	0	0	0		0	0	134	0
16	Nơi Khác	30/06/11	2012-05-07	/	/	0	0	0	0	0	0	141	0	4
TỔNG				/	195/225	28	0	0	3	0	0	3698	0	37	2
Mô tả tóm tắt ca bệnh/chùm ca bệnh đầu tiên (địa điểm, thời gian, con người) (đối với báo ngày lần đầu tiên của ổ dịch/dịch):...............................................................................
I. CÁC HOẠT ĐỘNG ĐÃ TRIỂN KHAI: ……………………………………………………………………………………………………………………………………………………………………………………….
II. NHẬN XÉT, ĐỀ NGHỊ :........................................................................ ...............................................................................................................................................................
NGƯỜI BÁO CÁO									KT. GIÁM ĐỐC
									PHÓ GIÁM ĐỐC
Lê Thành Trung									Đỗ Mạnh Cường

## Sheet: ngay 09- 5 
SỞ Y TẾ HẢI PHÒNG					CỘNG HÒA XÃ HỘI CHỦ NGHĨA VIỆT NAM
TRUNG TÂM Y TẾ DỰ PHÒNG					Độc lập - Tự do - Hạnh phúc
Số: /YTDP
					Hải Phòng, ngày 10 tháng 5 năm 2012
BÁO CÁO NGÀY TÌNH HÌNH BỆNH DỊCH TAY CHÂN MIỆNG
Ngày 09 tháng 5 năm 2012
TT	Địa phương	Ngày xuất hiện ca bệnh đầu tiên	Ngày xuất hiện ca bệnh mới nhất	Số quận huyện có ca bệnh/tổng số quận huyện	Số xã phường có ca bệnh/tổng số xã phường	Mắc mới nghi nhận trong ngày			Bổ sung			Cộng dồn		KQXN (+)
						Mắc	Chết	XN (+)	Mắc	Chết	XN (+)	Mắc	Chết	EV71	VRĐR
1	Ngô Quyền	23/05/11	2012-05-09	/	13/13	6	0	0	0	0	0	250	0	1
2	Hồng Bàng	15/08/11	2012-05-08	/	9/11	0	0	0	-1	0	0	120	0	1
3	Lê Chân	30/05/11	2012-05-09	/	14/15	6	0	0	-3	0	0	224	0	6
4	Kiến An	14/06/11	2012-05-09	/	2	1	0	0	0	0	0	228	0	3
5	An Lão	2011-12-07	2012-05-09	/	16/17	1	0	0	-2	0	0	371	0	3
6	Đồ Sơn	30/06/11	2012-05-05	/	7/7	0	0	0	0	0	0	108	0	2	1
7	Kiến Thuỵ	26/05/11	2012-05-09	/	18/18	6	0	0	0	0	0	402	0	4
8	An Dương	25/05/11	2012-05-09	/	15/16	1	0	0	0	0	0	211	0	4
9	Vĩnh Bảo	2011-12-06	2012-05-09	/	29/30	3	0	0	0	0	0	442	0	1
10	Tiên Lãng	25/07/11	2012-05-09	/	18/23	3	0	0	2		0	272	0	4
11	Thuỷ Nguyên	2011-11-06	2012-05-09	/	28/37	7	0	0	0	0	0	609	0	4
12	Cát Hải	2011-05-06	2012-05-07	/	4/13	0	0	0	0	0	0	42	0		1
13	Bạch Long Vỹ	/	/	/	0/1	0	0	0	0	0	0	0	0
14	Hải An	21/06/11	2012-05-09	/	7/8	4	0	0	2	0	0	180	0
15	Dương Kinh	20/06/11	2012-05-04	/	6/6	0	0	0		0	0	134	0
16	Nơi Khác	30/06/11	2012-05-09	/	/	1	0	0	0	0	0	142	0	4
TỔNG				/	195/225	39	0	0	-2	0	0	3735	0	37	2
Mô tả tóm tắt ca bệnh/chùm ca bệnh đầu tiên (địa điểm, thời gian, con người) (đối với báo ngày lần đầu tiên của ổ dịch/dịch):...............................................................................
I. CÁC HOẠT ĐỘNG ĐÃ TRIỂN KHAI: ……………………………………………………………………………………………………………………………………………………………………………………….
II. NHẬN XÉT, ĐỀ NGHỊ :........................................................................ ...............................................................................................................................................................
NGƯỜI BÁO CÁO									KT. GIÁM ĐỐC
									PHÓ GIÁM ĐỐC
Lê Thành Trung									Đỗ Mạnh Cường

## Sheet: ngay 10- 5 
SỞ Y TẾ HẢI PHÒNG					CỘNG HÒA XÃ HỘI CHỦ NGHĨA VIỆT NAM
TRUNG TÂM Y TẾ DỰ PHÒNG					Độc lập - Tự do - Hạnh phúc
Số: /YTDP
					Hải Phòng, ngày 11 tháng 5 năm 2012
BÁO CÁO NGÀY TÌNH HÌNH BỆNH DỊCH TAY CHÂN MIỆNG
Ngày 10 tháng 5 năm 2012
TT	Địa phương	Ngày xuất hiện ca bệnh đầu tiên	Ngày xuất hiện ca bệnh mới nhất	Số quận huyện có ca bệnh/tổng số quận huyện	Số xã phường có ca bệnh/tổng số xã phường	Mắc mới nghi nhận trong ngày			Bổ sung			Cộng dồn		KQXN (+)
						Mắc	Chết	XN (+)	Mắc	Chết	XN (+)	Mắc	Chết	EV71	VRĐR
1	Ngô Quyền	23/05/11	2012-05-09	/	13/13	0	0	0	-2	0	0	248	0	1
2	Hồng Bàng	15/08/11	2012-05-08	/	9/11	0	0	0	0	0	0	120	0	1
3	Lê Chân	30/05/11	2012-05-10	/	14/15	5	0	0	0	0	0	229	0	6
4	Kiến An	14/06/11	2012-05-10	/	2	5	0	0	0	0	0	233	0	3
5	An Lão	2011-12-07	2012-05-10	/	16/17	1	0	0	2	0	0	374	0	3
6	Đồ Sơn	30/06/11	2012-05-10	/	7/7	1	0	0	0	0	0	109	0	2	1
7	Kiến Thuỵ	26/05/11	2012-05-10	/	18/18	2	0	0	-2	0	0	402	0	4
8	An Dương	25/05/11	2012-05-10	/	15/16	1	0	0	0	0	0	212	0	4
9	Vĩnh Bảo	2011-12-06	2012-05-10	/	29/30	4	0	0	3	0	0	449	0	1
10	Tiên Lãng	25/07/11	2012-05-10	/	18/23	2	0	0	0	0	0	274	0	4
11	Thuỷ Nguyên	2011-11-06	2012-05-10	/	28/37	6	0	0	0	0	0	615	0	4
12	Cát Hải	2011-05-06	2012-05-10	/	4/13	1	0	0	0	0	0	43	0		1
13	Bạch Long Vỹ	/	/	/	0/1	0	0	0	0	0	0	0	0
14	Hải An	21/06/11	2012-05-10	/	7/8	3	0	0	0	0	0	183	0
15	Dương Kinh	20/06/11	2012-05-04	/	6/6	0	0	0	0	0	0	134	0
16	Nơi Khác	30/06/11	2012-05-10	/	/	1	0	0	0	0	0	143	0	4
TỔNG				/	195/225	32	0	0	1	0	0	3768	0	37	2
Mô tả tóm tắt ca bệnh/chùm ca bệnh đầu tiên (địa điểm, thời gian, con người) (đối với báo ngày lần đầu tiên của ổ dịch/dịch):...............................................................................
I. CÁC HOẠT ĐỘNG ĐÃ TRIỂN KHAI: ……………………………………………………………………………………………………………………………………………………………………………………….
II. NHẬN XÉT, ĐỀ NGHỊ :........................................................................ ...............................................................................................................................................................
NGƯỜI BÁO CÁO									KT. GIÁM ĐỐC
									PHÓ GIÁM ĐỐC
Lê Thành Trung									Đỗ Mạnh Cường

## Sheet: ngay 11 - 5
SỞ Y TẾ HẢI PHÒNG					CỘNG HÒA XÃ HỘI CHỦ NGHĨA VIỆT NAM
TRUNG TÂM Y TẾ DỰ PHÒNG					Độc lập - Tự do - Hạnh phúc
Số: /YTDP
					Hải Phòng, ngày 12 tháng 5 năm 2012
BÁO CÁO NGÀY TÌNH HÌNH BỆNH DỊCH TAY CHÂN MIỆNG
Ngày 11 tháng 5 năm 2012
TT	Địa phương	Ngày xuất hiện ca bệnh đầu tiên	Ngày xuất hiện ca bệnh mới nhất	Số quận huyện có ca bệnh/tổng số quận huyện	Số xã phường có ca bệnh/tổng số xã phường	Mắc mới nghi nhận trong ngày			Bổ sung			Cộng dồn		KQXN (+)
						Mắc	Chết	XN (+)	Mắc	Chết	XN (+)	Mắc	Chết	EV71	VRĐR
1	Ngô Quyền	23/05/11	2012-05-11	/	13/13	3	0	0	0	0	0	251	0	1
2	Hồng Bàng	15/08/11	2012-05-08	/	9/11	0	0	0	0	0	0	120	0	1
3	Lê Chân	30/05/11	2012-05-11	/	14/15	1	0	0	0	0	0	230	0	6
4	Kiến An	14/06/11	2012-05-11	/	2	2	0	0	-1	0	0	234	0	3
5	An Lão	2011-12-07	2012-05-11	/	16/17	2	0	0	0	0	0	376	0	3
6	Đồ Sơn	30/06/11	2012-05-10	/	7/7	0	0	0	0	0	0	109	0	2	1
7	Kiến Thuỵ	26/05/11	2012-05-11	/	18/18	1	0	0	0	0	0	403	0	4
8	An Dương	25/05/11	2012-05-10	/	15/16	0	0	0	1	0	0	213	0	4
9	Vĩnh Bảo	2011-12-06	2012-05-11	/	29/30	4	0	0	0	0	0	453	0	1
10	Tiên Lãng	25/07/11	2012-05-10	/	18/23	0	0	0	4	0	0	278	0	4
11	Thuỷ Nguyên	2011-11-06	2012-05-11	/	28/37	3	0	0	3	0	0	621	0	4
12	Cát Hải	2011-05-06	2012-05-10	/	4/13	0	0	0	0	0	0	43	0		1
13	Bạch Long Vỹ	/	/	/	0/1	0	0	0	0	0	0	0	0
14	Hải An	21/06/11	2012-05-11	/	7/8	3	0	0	2	0	0	188	0
15	Dương Kinh	20/06/11	2012-05-04	/	6/6	0	0	0	0	0	0	134	0
16	Nơi Khác	30/06/11	2012-05-10	/	/	0	0	0	0	0	0	143	0	4
TỔNG				/	195/225	19	0	0	9	0	0	3796	0	37	2
	Trừ một ca trùng ở Thủy Nguyên (3509) và 1 ca ở Kiến An (3445)
Mô tả tóm tắt ca bệnh/chùm ca bệnh đầu tiên (địa điểm, thời gian, con người) (đối với báo ngày lần đầu tiên của ổ dịch/dịch):...............................................................................
I. CÁC HOẠT ĐỘNG ĐÃ TRIỂN KHAI: ……………………………………………………………………………………………………………………………………………………………………………………….
II. NHẬN XÉT, ĐỀ NGHỊ :........................................................................ ...............................................................................................................................................................
NGƯỜI BÁO CÁO									KT. GIÁM ĐỐC
									PHÓ GIÁM ĐỐC
Phan Hồng Hải									Đỗ Mạnh Cường

## Sheet: ngay 12 - 5
SỞ Y TẾ HẢI PHÒNG					CỘNG HÒA XÃ HỘI CHỦ NGHĨA VIỆT NAM
TRUNG TÂM Y TẾ DỰ PHÒNG					Độc lập - Tự do - Hạnh phúc
Số: /YTDP
					Hải Phòng, ngày 13 tháng 5 năm 2012
BÁO CÁO NGÀY TÌNH HÌNH BỆNH DỊCH TAY CHÂN MIỆNG
Ngày 12 tháng 5 năm 2012
TT	Địa phương	Ngày xuất hiện ca bệnh đầu tiên	Ngày xuất hiện ca bệnh mới nhất	Số quận huyện có ca bệnh/tổng số quận huyện	Số xã phường có ca bệnh/tổng số xã phường	Mắc mới nghi nhận trong ngày			Bổ sung			Cộng dồn		KQXN (+)
						Mắc	Chết	XN (+)	Mắc	Chết	XN (+)	Mắc	Chết	EV71	VRĐR
1	Ngô Quyền	23/05/11	2012-05-12	/	13/13	6	0	0	0	0	0	257	0	1
2	Hồng Bàng	15/08/11	2012-05-12	/	9/11	1	0	0	0	0	0	121	0	1
3	Lê Chân	30/05/11	2012-05-12	/	14/15	1	0	0	0	0	0	231	0	6
4	Kiến An	14/06/11	2012-05-11	/	2	0	0	0	0	0	0	234	0	3
5	An Lão	2011-12-07	2012-05-11	/	16/17	0	0	0	0	0	0	376	0	3
6	Đồ Sơn	30/06/11	2012-05-10	/	7/7	0	0	0	0	0	0	109	0	2	1
7	Kiến Thuỵ	26/05/11	2012-05-11	/	18/18	0	0	0	0	0	0	403	0	4
8	An Dương	25/05/11	2012-05-12	/	15/16	1	0	0	0	0	0	214	0	4
9	Vĩnh Bảo	2011-12-06	2012-05-12	/	29/30	2	0	0	0	0	0	455	0	1
10	Tiên Lãng	25/07/11	2012-05-12	/	18/23	1	0	0	0	0	0	279	0	4
11	Thuỷ Nguyên	2011-11-06	2012-05-11	/	28/37	0	0	0	0	0	0	621	0	4
12	Cát Hải	2011-05-06	2012-05-10	/	4/13	0	0	0	0	0	0	43	0		1
13	Bạch Long Vỹ	/	/	/	0/1	0	0	0	0	0	0	0	0
14	Hải An	21/06/11	2012-05-12	/	7/8	3	0	0	0	0	0	191	0
15	Dương Kinh	20/06/11	2012-05-12	/	6/6	2	0	0	0	0	0	136	0
16	Nơi Khác	30/06/11	2012-05-12	/	/	2	0	0	0	0	0	145	0	4
TỔNG				/	195/225	19	0	0	0	0	0	3815	0	37	2
Mô tả tóm tắt ca bệnh/chùm ca bệnh đầu tiên (địa điểm, thời gian, con người) (đối với báo ngày lần đầu tiên của ổ dịch/dịch):...............................................................................
I. CÁC HOẠT ĐỘNG ĐÃ TRIỂN KHAI: ……………………………………………………………………………………………………………………………………………………………………………………….
II. NHẬN XÉT, ĐỀ NGHỊ :........................................................................ ...............................................................................................................................................................
NGƯỜI BÁO CÁO									KT. GIÁM ĐỐC
									PHÓ GIÁM ĐỐC
Lê Thành Trung									Đỗ Mạnh Cường

## Sheet: ngay 13 - 5 
SỞ Y TẾ HẢI PHÒNG					CỘNG HÒA XÃ HỘI CHỦ NGHĨA VIỆT NAM
TRUNG TÂM Y TẾ DỰ PHÒNG					Độc lập - Tự do - Hạnh phúc
Số: /YTDP
					Hải Phòng, ngày 14 tháng 5 năm 2012
BÁO CÁO NGÀY TÌNH HÌNH BỆNH DỊCH TAY CHÂN MIỆNG
Ngày 13 tháng 5 năm 2012
TT	Địa phương	Ngày xuất hiện ca bệnh đầu tiên	Ngày xuất hiện ca bệnh mới nhất	Số quận huyện có ca bệnh/tổng số quận huyện	Số xã phường có ca bệnh/tổng số xã phường	Mắc mới nghi nhận trong ngày			Bổ sung			Cộng dồn		KQXN (+)
						Mắc	Chết	XN (+)	Mắc	Chết	XN (+)	Mắc	Chết	EV71	VRĐR
1	Ngô Quyền	23/05/11	2012-05-12	/	13/13	2	0	0	0	0	0	259	0	1
2	Hồng Bàng	15/08/11	2012-05-12	/	9/11	3	0	0	0	0	0	124	0	1
3	Lê Chân	30/05/11	2012-05-12	/	14/15	2	0	0	0	0	0	233	0	6
4	Kiến An	14/06/11	2012-05-11	/	2	1	0	0	1	0	0	236	0	3
5	An Lão	2011-12-07	2012-05-11	/	16/17	1	0	0	2	0	0	379	0	3
6	Đồ Sơn	30/06/11	2012-05-10	/	7/7	0	0	0	0	0	0	109	0	2	1
7	Kiến Thuỵ	26/05/11	2012-05-11	/	18/18	0	0	0	2	0	0	405	0	4
8	An Dương	25/05/11	2012-05-12	/	15/16	0	0	0	0	0	0	214	0	4
9	Vĩnh Bảo	2011-12-06	2012-05-12	/	29/30	3	0	0	0	0	0	458	0	1
10	Tiên Lãng	25/07/11	2012-05-12	/	18/23	1	0	0	1	0	0	281	0	4
11	Thuỷ Nguyên	2011-11-06	2012-05-11	/	28/37	0	0	0	0	0	0	621	0	4
12	Cát Hải	2011-05-06	2012-05-10	/	4/13	1	0	0	0	0	0	44	0		1
13	Bạch Long Vỹ	/	/	/	0/1	0	0	0	0	0	0	0	0
14	Hải An	21/06/11	2012-05-12	/	7/8	2	0	0	0	0	0	193	0
15	Dương Kinh	20/06/11	2012-05-12	/	6/6	0	0	0	2	0	0	138	0
16	Nơi Khác	30/06/11	2012-05-12	/	/	1	0	0	0	0	0	146	0	4
TỔNG				/	195/225	17	0	0	8	0	0	3840	0	37	2
Mô tả tóm tắt ca bệnh/chùm ca bệnh đầu tiên (địa điểm, thời gian, con người) (đối với báo ngày lần đầu tiên của ổ dịch/dịch):...............................................................................
I. CÁC HOẠT ĐỘNG ĐÃ TRIỂN KHAI: ……………………………………………………………………………………………………………………………………………………………………………………….
II. NHẬN XÉT, ĐỀ NGHỊ :........................................................................ ...............................................................................................................................................................
NGƯỜI BÁO CÁO									KT. GIÁM ĐỐC
									PHÓ GIÁM ĐỐC
Lê Thành Trung									Đỗ Mạnh Cường

[truncated: 9 more sheets: ngay 14 - 5 , ngay 15 - 5  , ngay 16 - 5  , ngay 17- 5  , ngay 18 - 5  , ngay 19 - 5  , Supp Table 1 Database, Legend Supp Table 1, Supp Table 2 Commune ID]
